# Supplementary material for: Cryptic Diversity Hidden within the Leafminer Genus Liriomyza (Diptera: Agromyzidae)
Source: Genes (Basel). 2018 Nov 15;9(11):554. doi: 10.3390/genes9110554 (PMC6266616; doi:10.3390/genes9110554)
Supplement: Supplementary file 1 [file genes-09-00554-s001.zip]

Archive with 7 entries (4 files):
- supplementary/
- supplementary/Table S1.xlsx
- __MACOSX/
- __MACOSX/supplementary/
- __MACOSX/supplementary/._Table S1.xlsx
- supplementary/Table S2.xlsx
- __MACOSX/supplementary/._Table S2.xlsx
