# Supplementary material for: Cryptic Diversity Hidden within the Leafminer Genus Liriomyza (Diptera: Agromyzidae)
Source: Genes (Basel). 2018 Nov 15;9(11):554. doi: 10.3390/genes9110554 (PMC6266616; doi:10.3390/genes9110554)
Supplement: Supplementary file 1 [file genes-09-00554-s001.zip › supplementary/Table S1.xlsx]

## Sheet: Foglio1
#	Species	Haplotype label	Accession Numbers
			cox1	CAD	28S
1	Liriomyza asclepiadis	Liriomyza asclepiadis 1	BOLD code: ASDMT516-11	LT795100	LT795104
2	Liriomyza baptisiae	Liriomyza baptisiae 1	MF633722	EF104784	EF104872
3	Liriomyza brassicae	Liriomyza brassicae 1	KY834426	EF104785	EF104873
4	Liriomyza chinensis	Liriomyza chinensis	EF104701	EF104786	EF104874
5	Liriomyza eupatorii	Liriomyza eupatorii	LT795097	LT795101	LT795105
6	Liriomyza fricki	Liriomyza fricki 1	KM859042	EF104787	EF104875
7	Liriomyza huidobrensis	Liriomyza huidobrensis	KC136093	EF104788	EF104876
8	Liriomyza philadelphivora	Liriomyza philadelphivora	EF104704	EF104789	EF104877
9	Liriomyza trifoliearum	Liriomyza trifolierum 1	KR658147	EF104790	EF104878
10	Liriomyza trifolii	Liriomyza trifolii 1	JN570506	EF104791	EF104879
11	Calycomyza majuscula	Calycomyza majuscula 1	KR666789	EF104765	EF104853
12	Calycomyza malvae	Calycomyza malvae	MG118542	EF104766	EF104854
13	Cerodontha fasciata	Cerodontha fasciata 1	JN301656	EF104772	EF104860
