# Supplementary material for: Cryptic Diversity Hidden within the Leafminer Genus Liriomyza (Diptera: Agromyzidae)
Source: Genes (Basel). 2018 Nov 15;9(11):554. doi: 10.3390/genes9110554 (PMC6266616; doi:10.3390/genes9110554)
Supplement: Supplementary file 1 [file genes-09-00554-s001.zip › supplementary/Table S2.xlsx]

## Sheet: Table S2
#	Species	cox1
		Haplotype label	Genbank Accession Numbers	BOLD codes	Sampling site
1	Liriomyza amoena	Liriomyza amoena	N/A	GMGMB175-14; GMGMN731-14	Germany, Rhineland-Palatinate, Kreis Ahrweiler
2	Liriomyza artemisicola	Liriomyza artemisicola	N/A	GMGMB971-14	Germany, Rhineland-Palatinate, Kreis Ahrweiler
3	Liriomyza asclepiadis	Liriomyza asclepiadis 1	N/A	ASDMT516-11	Canada, Ontario, Haldimond-Dunn Townline
		Liriomyza asclepiadis 2	KR671136	JSJUL759-11	Canada, Ontario, Leeds and Grenville
4	Liriomyza baptisiae	Liriomyza baptisiae 1	MF633722	CNGSC1322-15	Canada, Saskatchewan, Grasslands National Park
		Liriomyza baptisiae 2	MF637644	CNGSC954-15	Canada, Saskatchewan, Grasslands National Park
		Liriomyza baptisiae 3	KM648626	SSWLB3880-13	Canada, Alberta, Waterton Lakes National Park
		Liriomyza baptisiae 4	KM649122	SSWLB3908-13	Canada, Alberta, Waterton Lakes National Park
5	Liriomyza brassicae	Liriomyza brassicae 1	N/A; KY834426; N/A; N/A; KY844557; N/A; KR663160; KY838810; KY841037; KY846257; N/A; N/A; N/A	AUSCL1027-12; MAMTL390-12; AUSCL249-12; DPAST691-11; MAMTL501-12; SDP352044-15; JSMAY673-11; MAMTK085-12; MAMTK428-12; MAMTL406-12; SDP352046-15; AUSBC1945-12; AUSCL861-12	Australia, South Australia; Pakistan, Islamabad; Australia, Canberra; United States, California
		Liriomyza brassicae 2	MF642016; N/A; HQ981600	CNGSH1378-15; BBDIV621-12; TTMDI339-10	Canada, Saskatchewan, Grasslands National Park; United States, California, Point Mugu State Park; Canada, Ontario, Puslinch
		Liriomyza brassicae 3	KY833605; KY843096; KY845032; KY845893; KY842598; KY838262; KY837873; KY831105; KY837720	MAMTK078-12; MAMTK083-12; MAMTL231-12; MAMTI162-12; MAMTI267-12; MAMTK030-12; MAMTK034-12; MAMTI894-12; MAMTK055-12	Pakistan, Islamabad
		Liriomyza brassicae 4	HQ981650	TTMDI486-10	Canada, Ontario, Puslinch
		Liriomyza brassicae 5	KR518721	TWDIP127-09	Canada, Manitoba, Churchill
		Liriomyza brassicae 6	KY841257	MAMTK426-12	Pakistan, Islamabad
		Liriomyza brassicae 7	KT307119	SDP353032-15	United States, California
		Liriomyza brassicae 8	KT307120	SDP353022-15	United States, California
6	Liriomyza bryoniae	Liriomyza bryoniae	N/A	GMGRD189-13	Germany, Bavaria, Niederbeyrn
7	Liriomyza chenopodii	Liriomyza chenopodii	KR476569	GBDP18461-15	Australia, Victoria, Knoxfield, Victoria
8	Liriomyza demeijerei	Liriomyza demeijerei	N/A	GMGMB1021-14	Germany, Rhineland-Palatinate, Kreis Ahrweiler
9	Liriomyza flaveola	Liriomyza flaveola 1	N/A	GMGRC1406-13	Germany, Bavaria, Niederbeyrn
		Liriomyza flaveola 2	N/A	GMGRC478-13	Germany, Bavaria, Niederbeyrn
		Liriomyza flaveola 3	N/A	GMGRC589-13	Germany, Bavaria, Niederbeyrn
10	Liriomyza fricki	Liriomyza fricki 1	KM859042	CNGRL234-13	Canada, Saskatchewan, Grasslands National Park
		Liriomyza fricki 2	JF873152; KR671194	JSDIP235-10; JSJUL1068-11	Canada, Ontario, Leeds and Grenville
		Liriomyza fricki 3	JN301672	JSDIP650-10	Canada, Ontario, Leeds and Grenville
		Liriomyza fricki 4	KR689188	NGAAE344-14	Canada, British Columbia, 10 km W Kamloops
		Liriomyza fricki 5	KM859483	SSBAA1030-12	Canada, Alberta, Banff National Park
		Liriomyza fricki 6	KM866667	SSBAE5417-13	Canada, Alberta, Banff National Park
		Liriomyza fricki 7	KM868922; KM859768	SSEIA4696-13; SSEIB10228-13	Canada, Alberta, Elk Island National Park
		Liriomyza fricki 8	KM860265	SSEIA4814-13	Canada, Alberta, Elk Island National Park
		Liriomyza fricki 9	KM868838	SSEIA5228-13	Canada, Alberta, Elk Island National Park
		Liriomyza fricki 10	KM647630; KM862557	SSWLA5157-13; SSEIA5195-13	Canada, Alberta, Waterton Lakes National Park; Canada, Alberta, Elk Island National Park
		Liriomyza fricki 11	KM867774	CNGRD1198-12	Canada, Saskatchewan, Grasslands National Park
		Liriomyza fricki 12	KR658889	JSAUG1254-11	Canada, Ontario, Leeds and Grenville
		Liriomyza fricki 13	KR664027	JSDIR947-11	Canada, Ontario, Leeds and Grenville
		Liriomyza fricki 14	KR671557	JSDIS305-11	Canada, Ontario, Leeds and Grenville
		Liriomyza fricki 15	KR668813	JSJUL1115-11	Canada, Ontario, Leeds and Grenville
		Liriomyza fricki 16	KM861559	SSBAD1241-12	Canada, Alberta, Banff National Park
		Liriomyza fricki 17	KM865904	SSEIA4205-13	Canada, Alberta, Elk Island National Park
		Liriomyza fricki 18	KM859073	SSEIA5257-13	Canada, Alberta, Elk Island National Park
		Liriomyza fricki 19	KM643644	SSWLA5110-13	Canada, Alberta, Waterton Lakes National Park
		Liriomyza fricki 20	KR697465	NGNAA754-13	Canada, British Columbia, 10 km W Kamloops
		Liriomyza fricki 21	KM868744	SSBAE5419-13	Canada, Alberta, Banff National Park
		Liriomyza fricki 22	KM862614	SSEIA5702-13	Canada, Alberta, Elk Island National Park
11	Liriomyza helianthi	Liriomyza helianthi 1	KM857315	SSBAC1607-12	Canada, Alberta, Banff National Park
		Liriomyza helianthi 2	GU673003	TWDIP361-09	Canada, Manitoba, Churchill
12	Liriomyza huidobrensis	Liriomyza huidobrensis	KC136093; KC136091	GBMIN17932-13; GBMIN17933-13	South Korea
13	Liriomyza kenti	Liriomyza kenti	HM860954	JWDCA931-10	Canada, Manitoba, Churchill
14	Liriomyza langei	Liriomyza langei 1	KJ778726	GBDP15016-14	United States, California, California,Santa Barbara County
		Liriomyza langei 2	KJ778729; KJ778723; KJ778717; KJ778739; KJ778745; KJ778728; KJ778711; KJ778747; KJ778748; KJ778710; KJ778741	GBDP15017-14; GBDP15031-14; GBDP15032-14; GBDP15037-14; GBDP15039-14; GBDP15040-14; GBDP15047-14; GBDP15049-14; GBDP15051-14; GBDP15055-14; GBDP15059-14	United States, California, California,Santa Barbara County
		Liriomyza langei 3	KJ778709; KJ778751	GBDP15018-14; GBDP15044-14	United States, California
		Liriomyza langei 4	KJ778727	GBDP15019-14	United States, California
		Liriomyza langei 5	KJ778738; KJ778749; KJ778725	GBDP15020-14; GBDP15062-14; GBDP15064-14	United States, California
		Liriomyza langei 6	KJ778740	GBDP15021-14	United States, California
		Liriomyza langei 7	KJ778705; KJ778746; KJ778714; KJ778743	GBDP15022-14; GBDP15046-14; GBDP15056-14; GBDP15061-14	United States, California
		Liriomyza langei 8	KJ778712	GBDP15023-14	United States, California
		Liriomyza langei 9	KJ778720	GBDP15024-14	United States, California
		Liriomyza langei 10	KJ778742	GBDP15025-14	United States, California
		Liriomyza langei 11	KJ778721	GBDP15026-14	United States, California
		Liriomyza langei 12	KJ778750; KJ778737; KJ778736; KJ778730	GBDP15027-14; GBDP15033-14; GBDP15054-14; GBDP15065-14	United States, California
		Liriomyza langei 13	KJ778734	GBDP15028-14	United States, California
		Liriomyza langei 14	KJ778735	GBDP15029-14	United States, California
		Liriomyza langei 15	KJ778718	GBDP15030-14	United States, California
		Liriomyza langei 16	KJ778715; KJ778704	GBDP15034-14; GBDP15043-14	United States, California
		Liriomyza langei 17	KJ778716; KJ778733	GBDP15035-14; GBDP15048-14	United States, California
		Liriomyza langei 18	KJ778732; KJ778707; KJ778724	GBDP15036-14; GBDP15050-14; GBDP15057-14	United States, California
		Liriomyza langei 19	KJ778702; KJ778719	GBDP15038-14; GBDP15045-14	United States, California
		Liriomyza langei 20	KJ778713	GBDP15041-14	United States, California
		Liriomyza langei 21	KJ778744; KJ778722	GBDP15042-14; GBDP15052-14	United States, California
		Liriomyza langei 22	KJ778731	GBDP15053-14	United States, California
		Liriomyza langei 23	KJ778706	GBDP15058-14	United States, California
		Liriomyza langei 24	KJ778703	GBDP15060-14	United States, California
		Liriomyza langei 25	KJ778708	GBDP15063-14	United States, California
15	Liriomyza lima	Liriomyza lima	KM632253	SSWLE9111-13	Canada, Alberta, Waterton Lakes National Park
16	Liriomyza ptarmicae	Liriomyza ptarmicae	KM855415	SSEIB12630-13	Canada, Alberta, Elk Island National Park
17	Liriomyza ranunculoides	Liriomyza ranunculoides	KR659180	JWDCJ698-11	Canada, Manitoba, Churchill
18	Liriomyza sativae	Liriomyza sativae 1	KF962586; KF962577; KF962587; KF962594; KF962590; KF962584; KF962581	AGBD001-14; AGBD008-14; AGBD009-14; AGBD014-14; AGBD019-14; AGBD025-14; AGBD003-14	Bangladesh
		Liriomyza sativae 2	KF962574; KF962580; KF962572; KF962585; KF962596	AGBD002-14; AGBD005-14; AGBD016-14; AGBD006-14; AGBD022-14	Bangladesh
		Liriomyza sativae 3	KF962578; KF962593; KF962589; KF962576; KF962591; KF962588; KF962582; KF962592; KX053849; KF962595	AGBD004-14; AGBD010-14; AGBD011-14; AGBD012-14; AGBD013-14; AGBD020-14; AGBD023-14; AGBD024-14; SYC6936-14; AGBD015-14	Bangladesh; French Polynesia, Huahine Island
		Liriomyza sativae 4	KF962575	AGBD007-14	Bangladesh
		Liriomyza sativae 5	KF962573	AGBD017-14	Bangladesh
		Liriomyza sativae 6	KF962579	AGBD018-14	Bangladesh
		Liriomyza sativae 7	KF962583; KR476580	AGBD021-14; GBDP18466-15	Bangladesh; Papua New Guinea
		Liriomyza sativae 8	JQ862475	GBDP15068-14	China, Beijing
		Liriomyza sativae 9	EU219613	GBDP4555-08	N/A
		Liriomyza sativae 10	KC136117	GBMIN17929-13	South Korea
		Liriomyza sativae 11	KC136118	GBMIN18051-13	South Korea
19	Liriomyza septentrionalis	Liriomyza septentrionalis 1	N/A	BBDIV448-12	United States, California, Mono Lake State Park
		Liriomyza septentrionalis 2	N/A	BBDIV454-12	United States, California, Mono Lake State Park
20	Liriomyza strigata	Liriomyza strigata	N/A	GMGMB1003-14	Germany, Rhineland-Palatinate, Kreis Ahrweiler
21	Liriomyza sylvatica	Liriomyza sylvatica 1	KM854006	SSEIB10144-13	Canada, Alberta, Elk Island National Park
		Liriomyza sylvatica 2	KM870016; KM865480; KM861727; KM860579	SSEIB12139-13; SSEIB12138-13; SSEIB8062-13; SSEIB9754-13	Canada, Alberta, Elk Island National Park
22	Liriomyza taraxaci	Liriomyza taraxaci	N/A; N/A	GMGMD893-14; GMGML829-14	Germany, Rhineland-Palatinate, Kreis Ahrweiler
23	Liriomyza trifolierum	Liriomyza trifolierum 1	KR658147	JSAUG804-11	Canada, Ontario, Leeds and Grenville
		Liriomyza trifolierum 2	HQ981530	TTMDI1214-10	Canada, Ontario, Puslinch
24	Liriomyza trifolii	Liriomyza trifolii 1	JN570506	CYTC1423-12	China, Jiangsu, Taixing, Jiangsu
		Liriomyza trifolii 2	KR476574	GBDP18467-15	United States
		Liriomyza trifolii 3	EU219614	GBDP4554-08	N/A
		Liriomyza trifolii 4	KC136097; KC136098	GBMIN17930-13; GBMIN18053-13	South Korea
		Liriomyza trifolii 5	KC136096	GBMIN18054-13	South Korea
		Liriomyza trifolii 6	KC136095	GBMIN17931-13	South Korea
25	Calycomyza majuscula	Calycomyza majuscula 1	KR666789	JSAUG805-11	Canada, Ontario, Leeds and Grenville
		Calycomyza majuscula 2	KR655965; KR696245; JN301768	JSJUL554-11; NCCA584-11; JSDIP850-10	Canada, Ontario, Leeds and Grenville; Canada, Ontario
		Calycomyza majuscula 3	KR658505	JSSEP842-11	Canada, Ontario, Leeds and Grenville
		Calycomyza majuscula 4	KR690394	NCCA680-11	Canada, Ontario
		Calycomyza majuscula 5	KR738902	PHSEP085-11	Canada, Ontario, Wellington County
26	Calycomyza malvae	Calycomyza malvae	MG118542	ASDMT125-11	Canada, Ontario, Haldimond-Dunn Townline
27	Cerodontha fasciata	Cerodontha fasciata 1	JN301656; KR659051	JSDIP631-10; JSDIS007-11	Canada, Ontario, Leeds and Grenville
		Cerodontha fasciata 2	JN301712; KR656841	JSDIP693-10; JSMAY263-11	Canada, Ontario, Leeds and Grenville
